# Supplementary material for: Two new species of Entomobryidae (Collembola) of Taibai Mountain from China
Source: Zookeys. 2013 Oct 2;(338):67–81. doi: 10.3897/zookeys.338.5723 (PMC3800841; doi:10.3897/zookeys.338.5723)
Supplement: XML Treatment for Homidia taibaiensis [file zookeys.338.5723-treatment1.xml]

<!DOCTYPE tp:taxon-treatment
  PUBLIC "-//TaxonX//DTD Taxonomic Treatment Publishing DTD v0 20100105//EN" "tax-treatment-NSO.dtd">
<tp:taxon-treatment xmlns:tp="http://www.plazi.org/taxpub"><tp:treatment-meta><mixed-citation publication-type="journal"><person-group><name><surname>Yuan</surname><given-names>Xiang-Qun</given-names></name><name><surname>Pan</surname><given-names>Zhi-Xiang</given-names></name></person-group><article-title>Two new species of Entomobryidae (Collembola) of Taibai Mountain from China</article-title><source>Zookeys</source><day>2</day><month>10</month><year>2013</year><volume>2013</volume><issue>338</issue><fpage>67</fpage><lpage>81</lpage><pub-id pub-id-type="doi">10.3897/zookeys.338.5723</pub-id></mixed-citation></tp:treatment-meta><tp:nomenclature><tp:taxon-name>
                        <tp:taxon-name-part taxon-name-part-type="genus">Homidia</tp:taxon-name-part>
                        <tp:taxon-name-part taxon-name-part-type="species">taibaiensis</tp:taxon-name-part>
                        <object-id xmlns:xlink="http://www.w3.org/1999/xlink" xlink:type="simple">http://zoobank.org/D764D6D5-81D2-4461-97F3-78A2ED1C89B2</object-id>
                        <object-id xmlns:xlink="http://www.w3.org/1999/xlink" xlink:type="simple">http://species-id.net/wiki/Homidia_taibaiensis</object-id>
                    </tp:taxon-name><tp:taxon-status xmlns:xlink="http://www.w3.org/1999/xlink" xlink:type="simple">sp. n.</tp:taxon-status><xref ref-type="fig" rid="F1">Figures 1</xref><xref ref-type="fig" rid="F5">–21</xref></tp:nomenclature><tp:treatment-sec sec-type="Holotype"><title>Holotype.</title><p>1♀ on slide, Baoji City, Mei County, Haoping Temple manage department, Shaanxi Province, CHINA, <named-content xmlns:xlink="http://www.w3.org/1999/xlink" content-type="dwc:verbatimCoordinates" xlink:type="simple">34°05.67'N, 107°42.40'E</named-content>, sample number S4333, collected by Xiang-Qun Yuan and Zhi-Xiang Pan, 13.VII.2012.</p></tp:treatment-sec><tp:treatment-sec sec-type="Paratypes"><title>Paratypes.</title><p>2♀ on slide and 3 in alcohol, same data as holotype, all types deposited in School of Life Sciences, Taizhou University.</p></tp:treatment-sec><tp:treatment-sec sec-type="Etymology"><title>Etymology.</title><p>Named after the type locality.</p></tp:treatment-sec><tp:treatment-sec sec-type="Description"><title>Description.</title><p>Body length up to 2.95 mm.</p><!--PageBreak--><p>Colour pattern. Ground colour yellow in alcohol, including ventral side; ommatidium patches dark blue; whole head dark brown; antennae yellow except Ant. IV with slight brown pigment and gradually deeper from base to tip; dorsal side of Th. II to Abd. II with slight brown pigment and gradually lighter, posterior Abd. II with a middle and narrow white band close to Abd. III; Abd. III and Abd. V dark brown except bilaterally; Abd. IV with brown pigment and gradually deeper from anterior to posterior edge; coxae of fore and mid leg with slight brown pigment; ventral tube and furcula also yellow (<xref ref-type="fig" rid="F1">Figs 1–3</xref>).</p><fig id="F1" position="float" orientation="portrait"><label>Figures 1–3.</label><caption><p>Habitus of <italic><tp:taxon-name>Homidia taibaiensis</tp:taxon-name></italic> sp. n. <bold>1</bold> lateral view <bold>2</bold> dorsal view <bold>3</bold> ventral view.</p></caption><graphic xmlns:xlink="http://www.w3.org/1999/xlink" xlink:href="ZooKeys-338-067-g001.jpg" position="float" orientation="portrait" xlink:type="simple"/></fig><p>Head. Ommatidia 8+8, G and H smaller than others and always difficult to observe under light microscope; interocular chaetae as p, r, t, chaeta p largest (<xref ref-type="fig" rid="F2">Fig. 4</xref>). Antenna 2.05–3.31 times as long as cephalic diagonal; antennal segments ratio as I: II: III: IV = 1: 1.24–1.97: 0.91–1.52: 1.71–2.46. Ant. I base with 3 dorsal spiny chaetae, ventral side unclear; Ant. II with 2 dorsal, 3 ventral basal smooth chaetae (<xref ref-type="fig" rid="F2">Fig. 5</xref>), 2–5 distal rod-like S-chaetae (<xref ref-type="fig" rid="F2">Fig. 6</xref>); Ant. III organ with 2 rod-like and 3 short guard S-chaetae (<xref ref-type="fig" rid="F2">Fig. 7</xref>); apical bulb of Ant. IV bilobed (<xref ref-type="fig" rid="F2">Fig. 8</xref>). Dorsal cephalic chaetotaxy with 3 antennal (A), 3 ocellar (O) and 5 sutural (S) mac, posterior cephalic chaetotaxy unclear (<xref ref-type="fig" rid="F2">Fig. 4</xref>). Prelabral and labral chaetae as 4/5, 5, 4, all smooth, without labral papillae. Maxillary outer lobe with 1 apical, 1 subapical chaetae and 3 sublobal hairs on sublobal plate, subapical chaeta slightly larger than apical one (<xref ref-type="fig" rid="F2">Fig. 9</xref>). Proximal with 5 smooth chaetae. Chaetal formula of labial base as MREL<sub>1</sub>L<sub>2</sub>, all ciliate (<xref ref-type="fig" rid="F2">Fig. 10</xref>). Five papillae A–E on labial palp with 0, 5, 0, 4, 4 guard chaetae, respectively. Lateral process (l.p.) with tip not reaching apex of papilla E (<xref ref-type="fig" rid="F2">Fig. 11</xref>). Mandible with 4/5 (left/right side) teeth.</p><fig id="F2" position="float" orientation="portrait"><label>Figures 4–10.</label><caption><p><italic><tp:taxon-name>Homidia taibaiensis</tp:taxon-name></italic> sp. n. <bold>4</bold> dorsal cephalic chaetotaxy <bold>5</bold> basal spiny chaetae of Ant. II <bold>6</bold> distal Ant. II <bold>7</bold> Ant. III organ <bold>8</bold> apical bulb of Ant. IV <bold>9</bold> maxillary outer lobe <bold>10</bold> labial base <bold>11</bold> labial palp.</p></caption><graphic xmlns:xlink="http://www.w3.org/1999/xlink" xlink:href="ZooKeys-338-067-g002.jpg" position="float" orientation="portrait" xlink:type="simple"/></fig><!--PageBreak--><p>Thorax. Complete body s as 22/122 (Abd. IV unclear) 3; ms as 10/10100. Th. II with 4 (m1, m2, m2i and m2i2) medio-medial, 3 (m4, m4i and m4p) medio-sublateral and 3 S-chaetae (ms antero-internal to s); posterior with 26–30 mac; p4, p4i, p4i2 and p5 as mac, p6 as mic. Th. III with about 40 mac and 2 S-chaetae; p4 as mac (<xref ref-type="fig" rid="F3">Fig. 12</xref>). Coxal macrochaetal formula as 3 (2 p)/4+1, 3 (3 p)/4+2 (number of pseudopores unclear). Trochanteral organ with 40–45 smooth chaetae (<xref ref-type="fig" rid="F3">Fig. 13</xref>). Tenent hair clavate and slightly shorter than inner edge of unguis in length. Distal smooth chaeta on hind leg subequal to tenent hair in length. Unguis with 4 inner, 2 lateral and 1 outer teeth. Unguiculus lanceolate with outer edge serrated (<xref ref-type="fig" rid="F3">Fig. 14</xref>).</p><fig id="F3" position="float" orientation="portrait"><label>Figures 12–14.</label><caption><p><italic><tp:taxon-name>Homidia taibaiensis</tp:taxon-name></italic> sp. n. <bold>12</bold> dorsal chaetotaxy of Th. II–III <bold>13</bold> trochanteral organ <bold>14</bold> apical tibiotarsus and claw of hind leg.</p></caption><graphic xmlns:xlink="http://www.w3.org/1999/xlink" xlink:href="ZooKeys-338-067-g003.jpg" position="float" orientation="portrait" xlink:type="simple"/></fig><p>Abdomen. Abd. IV as 6–11 times as Abd. III in dorsal axial length. Abd. I with 12–14 (a1–3, a1a, a5, m2–4, m2i, m4i, m4p and m5; one unclear homological mac near to pseudopore and m2i2 sometimes absent) mac and 2 S-chaetae (ms antero-external to <!--PageBreak-->s). Abd. II with 6 (a2, a3, m3, m3e, m3ea and m3ep) central, 1 (m5) lateral mac and 2 S-chaetae. Abd. III with 2 (a2 and m3) central, 4 (am6, pm6, p6 and m7a) lateral mac and 3 S-chaetae (<xref ref-type="fig" rid="F4">Fig. 15</xref>). Abd. IV with many (precise number unclear) elongate and 2 (as and ps) short S-chaetae; “eyebrow” with 8–10 mac arranged in irregular transverse row; posterior central with 8–9 (A4–6, Ae6, Ae7, B4–6; Ae5 sometimes absent). Abd. V with 3 S-chaetae; m3a as mic and a5i as mac (<xref ref-type="fig" rid="F5">Fig. 18</xref>). Anterior face of ventral tube (VT) with many ciliate chaetae, 3+3 of them as mac, line connecting proximal (Pr) and external-distal (Ed) mac parallel to median furrow (<xref ref-type="fig" rid="F4">Fig. 16</xref>); posterior face with 3 or 4 (1+1+1 or 2+2) subapical smooth chaetae; lateral flap with 6 smooth and 16–18 ciliate chaetae <!--PageBreak-->on each side (<xref ref-type="fig" rid="F4">Fig. 17</xref>). Manubrial plaque with 3 pseudopores and 8–11 ciliate chaetae (<xref ref-type="fig" rid="F5">Fig. 19</xref>). Dentes with 32–49 spines; basal chaetae (bs1 and bs2) spiny, bs1 shorter than bs2; pi ciliated and slightly longer than bs2 (<xref ref-type="fig" rid="F5">Fig. 20</xref>). Mucro bidentate with subapical tooth larger than apical one; basal spine short, with tip not reaching apical tooth; distal smooth part of dentes subequal to mucro in length (<xref ref-type="fig" rid="F5">Fig. 21</xref>). Tenaculum with 4+4 teeth and 1 large, multi-laterally basal ciliate chaeta.</p><fig id="F4" position="float" orientation="portrait"><label>Figures 15–17.</label><caption><p><italic><tp:taxon-name>Homidia taibaiensis</tp:taxon-name></italic> sp. n. <bold>15</bold> dorsal chaetotaxy of Abd. I–III <bold>16</bold> anterior face of ventral tube <bold>17</bold> posterior face and lateral flap of ventral tube.</p></caption><graphic xmlns:xlink="http://www.w3.org/1999/xlink" xlink:href="ZooKeys-338-067-g004.jpg" position="float" orientation="portrait" xlink:type="simple"/></fig><fig id="F5" position="float" orientation="portrait"><label>Figures 18–21.</label><caption><p><italic><tp:taxon-name>Homidia taibaiensis</tp:taxon-name></italic> sp. n. <bold>18</bold> dorsal chaetotaxy of Abd. IV–V <bold>19</bold> manubrial plaque <bold>20</bold> basal dentes <bold>21</bold> apical dentes and mucro.</p></caption><graphic xmlns:xlink="http://www.w3.org/1999/xlink" xlink:href="ZooKeys-338-067-g005.jpg" position="float" orientation="portrait" xlink:type="simple"/></fig></tp:treatment-sec><tp:treatment-sec sec-type="Ecology"><title>Ecology.</title><p>Found in the leaf litter of <italic><tp:taxon-name>Brassica campestris</tp:taxon-name></italic> L. on farmland, altitude 1165±8 m.</p></tp:treatment-sec><tp:treatment-sec sec-type="Remarks"><title>Remarks.</title><p>This new species is characterized by unique colour pattern, such as ground colour yellow (especially VT and furcula), dark brown head (including ventral side), Abd. II with posterior white band, labial basal chaetae E and L<sub>1</sub> ciliate, m5 as mac on Abd. I and 8 mac present on median posterior Abd. IV.</p><p>The new species is closest to <!--PageBreak--><italic><tp:taxon-name>Homidia socia</tp:taxon-name></italic> Denis, 1929 in chaetotaxy, relative to the ciliate labial base chaetae E and L<sub>1</sub>, m5 on lateral Abd. I as mac, A4–6 and B4–6 as mac on posterior Abd. IV. However, it can be easily discriminated from the latter by colour pattern (without longitudinal stripe in the former, three stripes in the latter) and other characters, such as 3 mac in S sets on dorsal head (4 in the latter), m3 as mac on middle Abd. III (as mic in the latter) and without mac anterior to “eyebrow” on Abd. IV (with 2 mac in the latter). Also, this species is similar to <italic><tp:taxon-name>Homidia similis</tp:taxon-name></italic> Szeptycki, 1973 in chaetotaxy, detailed differences between them are listed in <xref ref-type="table" rid="T1">Table 1</xref>.</p><table-wrap id="T1" position="float" orientation="portrait"><label>Table 1.</label><caption><p>Differences between <italic><tp:taxon-name>Homidia taibaiensis</tp:taxon-name></italic> sp. n. and other two closest species of <italic><tp:taxon-name>Homidia</tp:taxon-name></italic>.</p></caption><table><tbody><tr><th rowspan="1" colspan="1"><bold>Characters</bold></th><th rowspan="1" colspan="1"><bold><italic><tp:taxon-name>Homidia taibaiensis</tp:taxon-name></italic> sp. n.</bold></th><th rowspan="1" colspan="1"><bold><italic><tp:taxon-name>Homidia socia</tp:taxon-name></italic></bold></th><th rowspan="1" colspan="1"><bold><italic><tp:taxon-name>Homidia similis</tp:taxon-name></italic></bold></th></tr><tr><td rowspan="1" colspan="1">Dark longitudinal stripes from head to Abd. III</td><td rowspan="1" colspan="1"><xref ref-type="table-fn" rid="T1N4">-</xref></td><td rowspan="1" colspan="1"><xref ref-type="table-fn" rid="T1N3">+</xref></td><td rowspan="1" colspan="1"><xref ref-type="table-fn" rid="T1N4">-</xref></td></tr><tr><td rowspan="1" colspan="1">Whole head brown</td><td rowspan="1" colspan="1">yes</td><td rowspan="1" colspan="1">no</td><td rowspan="1" colspan="1">no</td></tr><tr><td rowspan="1" colspan="1">Length ratio of Abd. IV/III</td><td rowspan="1" colspan="1">6–11</td><td rowspan="1" colspan="1">&lt;4<xref ref-type="table-fn" rid="T1N2"><sup>b</sup></xref></td><td rowspan="1" colspan="1">&gt;4<xref ref-type="table-fn" rid="T1N2"><sup>b</sup></xref></td></tr><tr><td rowspan="1" colspan="1">Morphology of chaeta E on labial base</td><td rowspan="1" colspan="1">ciliate</td><td rowspan="1" colspan="1">ciliate</td><td rowspan="1" colspan="1">smooth</td></tr><tr><td rowspan="1" colspan="1">Labral papillae</td><td rowspan="1" colspan="1">0</td><td rowspan="1" colspan="1">4<xref ref-type="table-fn" rid="T1N2"><sup>b</sup></xref></td><td rowspan="1" colspan="1">4</td></tr><tr><td rowspan="1" colspan="1">Antennal mac on dorsal head</td><td rowspan="1" colspan="1">3</td><td rowspan="1" colspan="1">4<xref ref-type="table-fn" rid="T1N2"><sup>b</sup></xref></td><td rowspan="1" colspan="1">3</td></tr><tr><td rowspan="1" colspan="1">Mac in “eyebrow” of anterior Abd. IV</td><td rowspan="1" colspan="1">8–10</td><td rowspan="1" colspan="1">7<xref ref-type="table-fn" rid="T1N2"><sup>b</sup></xref></td><td rowspan="1" colspan="1">7–9<xref ref-type="table-fn" rid="T1N1"><sup>a</sup></xref></td></tr><tr><td rowspan="1" colspan="1">Mac on manubrial plate</td><td rowspan="1" colspan="1">8–11</td><td rowspan="1" colspan="1">9–13<xref ref-type="table-fn" rid="T1N1"><sup>a</sup></xref></td><td rowspan="1" colspan="1">8<xref ref-type="table-fn" rid="T1N2"><sup>b</sup></xref></td></tr><tr><td rowspan="1" colspan="4">Chaetae on lateral flap of ventral tube</td></tr><tr><td rowspan="1" colspan="1">smooth chaetae</td><td rowspan="1" colspan="1">6</td><td rowspan="1" colspan="1">5–6<xref ref-type="table-fn" rid="T1N1"><sup>a</sup></xref></td><td rowspan="1" colspan="1">5<xref ref-type="table-fn" rid="T1N1"><sup>a</sup></xref></td></tr><tr><td rowspan="1" colspan="1">ciliate chaetae</td><td rowspan="1" colspan="1">16–18</td><td rowspan="1" colspan="1">12–24<xref ref-type="table-fn" rid="T1N1"><sup>a</sup></xref></td><td rowspan="1" colspan="1">8–12<xref ref-type="table-fn" rid="T1N1"><sup>a</sup></xref></td></tr><tr><td rowspan="1" colspan="1">Smooth chaetae on posterior of ventral tube</td><td rowspan="1" colspan="1">3 or 4</td><td rowspan="1" colspan="1">2<xref ref-type="table-fn" rid="T1N1"><sup>a</sup></xref></td><td rowspan="1" colspan="1">4 or 5<xref ref-type="table-fn" rid="T1N1"><sup>a</sup></xref></td></tr><tr><td rowspan="1" colspan="1">Relative position of ms/s on lateral Th. II</td><td rowspan="1" colspan="1">antero-internal</td><td rowspan="1" colspan="1">antero-internal<xref ref-type="table-fn" rid="T1N1"><sup>a</sup></xref></td><td rowspan="1" colspan="1">antero-external<xref ref-type="table-fn" rid="T1N1"><sup>a</sup></xref></td></tr><tr><td rowspan="1" colspan="1">Mac m5 on Abd. I</td><td rowspan="1" colspan="1"><xref ref-type="table-fn" rid="T1N3">+</xref></td><td rowspan="1" colspan="1"><xref ref-type="table-fn" rid="T1N3">+</xref><xref ref-type="table-fn" rid="T1N1"><sup>a</sup></xref></td><td rowspan="1" colspan="1"><xref ref-type="table-fn" rid="T1N4">-</xref><xref ref-type="table-fn" rid="T1N1"><sup>a</sup></xref></td></tr><tr><td rowspan="1" colspan="4">Mac of Abd. IV</td></tr><tr><td rowspan="1" colspan="1">anterior to “eyebrow”</td><td rowspan="1" colspan="1"><xref ref-type="table-fn" rid="T1N4">-</xref></td><td rowspan="1" colspan="1"><xref ref-type="table-fn" rid="T1N3">+</xref><xref ref-type="table-fn" rid="T1N1"><sup>a</sup></xref></td><td rowspan="1" colspan="1"><xref ref-type="table-fn" rid="T1N4">-</xref><xref ref-type="table-fn" rid="T1N1"><sup>a</sup></xref></td></tr><tr><td rowspan="1" colspan="1">A4a</td><td rowspan="1" colspan="1"><xref ref-type="table-fn" rid="T1N4">-</xref></td><td rowspan="1" colspan="1"><xref ref-type="table-fn" rid="T1N3">+</xref><xref ref-type="table-fn" rid="T1N1"><sup>a</sup></xref></td><td rowspan="1" colspan="1"><xref ref-type="table-fn" rid="T1N4">-</xref><xref ref-type="table-fn" rid="T1N1"><sup>a</sup></xref></td></tr><tr><td rowspan="1" colspan="1">A6e</td><td rowspan="1" colspan="1"><xref ref-type="table-fn" rid="T1N3">+</xref></td><td rowspan="1" colspan="1"><xref ref-type="table-fn" rid="T1N4">-</xref><xref ref-type="table-fn" rid="T1N1"><sup>a</sup></xref></td><td rowspan="1" colspan="1"><xref ref-type="table-fn" rid="T1N3">+</xref><xref ref-type="table-fn" rid="T1N1"><sup>a</sup></xref></td></tr><tr><td rowspan="1" colspan="1">Distribution</td><td rowspan="1" colspan="1">China</td><td rowspan="1" colspan="1">China, Japan, Vietnam<xref ref-type="table-fn" rid="T1N2"><sup>b</sup></xref></td><td rowspan="1" colspan="1">China<xref ref-type="table-fn" rid="T1N1"><sup>a</sup></xref>, Korea</td></tr></tbody></table><table-wrap-foot><fn><p>Notes:</p></fn><fn id="T1N1"><p>a: based on author’s observation;</p></fn><fn id="T1N2"><p>b: based on Jordana’s description (<xref ref-type="bibr" rid="B7">2012</xref>);</p></fn><fn id="T1N3"><p>+: present;</p></fn><fn id="T1N4"><p>-: absent.</p></fn></table-wrap-foot></table-wrap><!--PageBreak--></tp:treatment-sec><ref-list><ref id="B7"><mixed-citation xmlns:xlink="http://www.w3.org/1999/xlink" xlink:type="simple"><person-group><name name-style="western"><surname>Jordana</surname><given-names>R</given-names></name></person-group> (<year>2012</year>) <article-title>Synopses on Palaearctic Collembola–Capbryinae &amp; Entomobryini.</article-title><publisher-name>Museum of natural history Görlitz</publisher-name>, <publisher-loc>Senckenberg</publisher-loc>, <lpage>390</lpage> pp.</mixed-citation></ref></ref-list></tp:taxon-treatment>
