# Supplementary material for: Two new species of Entomobryidae (Collembola) of Taibai Mountain from China
Source: Zookeys. 2013 Oct 2;(338):67–81. doi: 10.3897/zookeys.338.5723 (PMC3800841; doi:10.3897/zookeys.338.5723)
Supplement: XML Treatment for Sinella triseta [file zookeys.338.5723-treatment2.xml]

<!DOCTYPE tp:taxon-treatment
  PUBLIC "-//TaxonX//DTD Taxonomic Treatment Publishing DTD v0 20100105//EN" "tax-treatment-NSO.dtd">
<tp:taxon-treatment xmlns:tp="http://www.plazi.org/taxpub"><tp:treatment-meta><mixed-citation publication-type="journal"><person-group><name><surname>Yuan</surname><given-names>Xiang-Qun</given-names></name><name><surname>Pan</surname><given-names>Zhi-Xiang</given-names></name></person-group><article-title>Two new species of Entomobryidae (Collembola) of Taibai Mountain from China</article-title><source>Zookeys</source><day>2</day><month>10</month><year>2013</year><volume>2013</volume><issue>338</issue><fpage>67</fpage><lpage>81</lpage><pub-id pub-id-type="doi">10.3897/zookeys.338.5723</pub-id></mixed-citation></tp:treatment-meta><tp:nomenclature><tp:taxon-name>
                        <tp:taxon-name-part taxon-name-part-type="genus">Sinella</tp:taxon-name-part>
                        <tp:taxon-name-part taxon-name-part-type="species">triseta</tp:taxon-name-part>
                        <object-id xmlns:xlink="http://www.w3.org/1999/xlink" xlink:type="simple">http://zoobank.org/13C71E41-EA08-40ED-84E0-8731E64DAEB0</object-id>
                        <object-id xmlns:xlink="http://www.w3.org/1999/xlink" xlink:type="simple">http://species-id.net/wiki/Sinella_triseta</object-id>
                    </tp:taxon-name><tp:taxon-status xmlns:xlink="http://www.w3.org/1999/xlink" xlink:type="simple">sp. n.</tp:taxon-status><xref ref-type="fig" rid="F6">Figures 22</xref><xref ref-type="fig" rid="F10">–40</xref></tp:nomenclature><tp:treatment-sec sec-type="Holotype"><title>Holotype.</title><p>1♀ on slide, Baoji City, Mei County, Haoping Temple manage department, Shaanxi Province, CHINA, <named-content xmlns:xlink="http://www.w3.org/1999/xlink" content-type="dwc:verbatimCoordinates" xlink:type="simple">34°05.18'N, 107°42.08'E</named-content>, sample number S4325, collected by Xiang-Qun Yuan, Zhi-Xiang Pan, 11.VII.2012.</p></tp:treatment-sec><tp:treatment-sec sec-type="Paratypes"><title>Paratypes.</title><p>5♀, 1♂ on slide and 3 in alcohol, same data as holotype, all types deposited in School of Life Sciences, Taizhou University.</p></tp:treatment-sec><tp:treatment-sec sec-type="Etymology"><title>Etymology.</title><p>Named using the Latin words “tri+seta” (three mac on each side of posterior Abd. IV).</p></tp:treatment-sec><tp:treatment-sec sec-type="Description"><title>Description.</title><p>Body length up to 1.17 mm, white (<xref ref-type="fig" rid="F6">Fig. 22</xref>).</p><fig id="F6" position="float" orientation="portrait"><label>Figure 22.</label><caption><p>Habitus of <italic><tp:taxon-name>Sinella triseta</tp:taxon-name></italic> sp. n.</p></caption><graphic xmlns:xlink="http://www.w3.org/1999/xlink" xlink:href="ZooKeys-338-067-g006.jpg" position="float" orientation="portrait" xlink:type="simple"/></fig><p>Head. Antenna 1.27–1.61 times as long as cephalic diagonal. Antennal segments ratio as I: II: III: IV = 1: 1.67–2.05: 1.42–1.71: 1.95–3.28. Smooth spiny mic at base of antennae as 3 dorsal, 4 ventral on Ant. I (<xref ref-type="fig" rid="F7">Fig. 24</xref>) and 4 on Ant. II (<xref ref-type="fig" rid="F7">Fig. 25</xref>). Ant. III organ with 5 rod-like S-chaetae (<xref ref-type="fig" rid="F7">Fig. 26</xref>). Ommatidia absent. Dorsal cephalic chaetotaxy with 4 antennal (An), 5 sutural (S) and 4 mac in Gr. II (<xref ref-type="fig" rid="F7">Fig. 23</xref>). Clypeus with 7 chaetae arranged in two lines (4 ciliate and 3 smooth) (<xref ref-type="fig" rid="F7">Fig. 27</xref>). Labral papillae <!--PageBreak-->absent; prelabral and labral chaetae as 4/5, 5, 4, all smooth; labial intrusion U-shaped (<xref ref-type="fig" rid="F7">Fig. 28</xref>). Subapical chaeta of maxillary outer lobe shorter than apical one; 3 smooth sublobal hairs on maxillary outer lobe. Labial chaetae as MREL<sub>1</sub>L<sub>2</sub>, all smooth; chaeta R subequal to M; chaetae X and X<sub>4</sub> as peg-like, smooth mic; chaetae X<sub>2</sub> and X<sub>3</sub> absent (<xref ref-type="fig" rid="F7">Fig. 29</xref>). Five papillae A–E on labial palp with 0, 5, 0, 4, 4 guard chaetae, respectively. Lateral process (l.p.) of labial palp as thick as normal chaetae, with tip beyond apex of labial papilla E (<xref ref-type="fig" rid="F7">Fig. 30</xref>). Mandible with 4/5 (left/right side) teeth.</p><fig id="F7" position="float" orientation="portrait"><label>Figures 23–29.</label><caption><p><italic><tp:taxon-name>Sinella triseta</tp:taxon-name></italic> sp. n. <bold>23</bold> dorsal cephalic chaetotaxy <bold>24</bold> basal chaetae of Ant. I <bold>25</bold> basal chaetae of Ant. II <bold>26</bold> Ant. III organ <bold>27</bold> clypeus <bold>28</bold> labrum <bold>29</bold> labial base <bold>30</bold> labial palp.</p></caption><graphic xmlns:xlink="http://www.w3.org/1999/xlink" xlink:href="ZooKeys-338-067-g007.jpg" position="float" orientation="portrait" xlink:type="simple"/></fig><p>Thorax. Complete body s as 22/122 (14–16) 3; ms as 10/10000. Th. II with 4 (m1, m2, m2i and m2i2) medio-medial, 3 medio-lateral (m4, m4i, m4p), 18–21 posterior mac and 3 S-chaetae (ms internal to s); p4 as mac, p5 and p6 as mic, p1i2 and p4i sometimes absent. Th. III with about 30 mac and 2 lateral S-chaetae; p5, p6 and a5e as mic, p4 rarely as mac (<xref ref-type="fig" rid="F8">Fig. 31</xref>). Coxal macrochaetal formula as 3 (2 p)/4+1, 3 (2 p)/4+2 (2 p) (<xref ref-type="fig" rid="F8">Fig. 32</xref>). Trochanteral organ with 8–12 smooth spiny chaetae; 5–11 in arms and 2–3 between them (<xref ref-type="fig" rid="F8">Fig. 33</xref>). 3–4 inner differentiated tibiotarsal chaetae “smooth” with ciliations closely appressed to axis. Tenent hair all acuminate and subequal to inner edge of unguis. Unguis with 3 inner teeth, basal paired teeth unequal, outer one larger. Unguiculus acuminate with a large tooth on outer edge (<xref ref-type="fig" rid="F8">Fig. 34</xref>).</p><fig id="F8" position="float" orientation="portrait"><label>Figures 31–34.</label><caption><p><italic><tp:taxon-name>Sinella triseta</tp:taxon-name></italic> sp. n. <bold>31</bold> dorsal chaetotaxy of Th. II–III <bold>32</bold> coxal mac formula (<bold>A</bold> fore leg; <bold>B</bold> mid leg; <bold>C</bold> hind leg) <bold>33</bold> trochanteral organ <bold>34</bold> tip tibiotarsus and claw of hind leg.</p></caption><graphic xmlns:xlink="http://www.w3.org/1999/xlink" xlink:href="ZooKeys-338-067-g008.jpg" position="float" orientation="portrait" xlink:type="simple"/></fig><!--PageBreak--><p>Abdomen. Abd. IV 2.94–4.34 times as Abd. III in dorsal axial length. Abd. I with 6 (a3, m2–4, m2i, m4p) mac and 2 S-chaetae (ms antero-external to s). Abd. II with 3 (m3, m3e, m3ep) central, 1 (m5) lateral mac and 2 S-chaetae. Abd. III with 1 (m3) central, 3 (am6, pm6, p6) lateral mac and 2 S-chaetae (lateral ms absent) (<xref ref-type="fig" rid="F9">Fig. 35</xref>). Abd. IV with 3 central (A6, B5 and anterior one homology uncleared mac), 4 lateral mac (F1, E2–4), 12–14 elongate and 2 normal S-chaetae. Abd. V with 3 obvious mac (m2, m3 and m5) and 3 S-chaetae (<xref ref-type="fig" rid="F10">Fig. 36</xref>). Tenaculum with 4+4 teeth and one large <!--PageBreak-->basal chaeta. Anterior face of ventral tube with 5+5 ciliate chaetae (<xref ref-type="fig" rid="F10">Fig. 37</xref>); posterior with 2+2 basal weekly ciliate and 2+2 subapical smooth chaetae, an additional smooth chaeta sometimes present between basal and apical region; lateral flap with 7–8 smooth chaetae, among them 0–2 weekly ciliated among them (usually unclear under light microscope) (<xref ref-type="fig" rid="F10">Fig. 38</xref>). Manubrium without smooth chaetae. Manubrial plaque with 2 pseudopores and 3 ciliate chaetae (<xref ref-type="fig" rid="F10">Fig. 39</xref>). Distal smooth part of dentes approximately 2 times as mucro in length. Mucro bidentate with basal spine long with tip reaching apex of apical tooth (<xref ref-type="fig" rid="F10">Fig. 40</xref>).</p><fig id="F9" position="float" orientation="portrait"><label>Figure 35.</label><caption><p>dorsal chaetotaxy of Abd. I–III of <italic><tp:taxon-name>Sinella triseta</tp:taxon-name></italic> sp. n.</p></caption><graphic xmlns:xlink="http://www.w3.org/1999/xlink" xlink:href="ZooKeys-338-067-g009.jpg" position="float" orientation="portrait" xlink:type="simple"/></fig><fig id="F10" position="float" orientation="portrait"><label>Figures 36–40.</label><caption><p><italic><tp:taxon-name>Sinella triseta</tp:taxon-name></italic> sp. n. <bold>36</bold> dorsal chaetotaxy of Abd. IV–V <bold>37</bold> anterior face of VT <bold>38</bold> posterior face and lateral flap of VT <bold>39</bold> manubrial plaque <bold>40</bold> apical dentes and mucro.</p></caption><graphic xmlns:xlink="http://www.w3.org/1999/xlink" xlink:href="ZooKeys-338-067-g010.jpg" position="float" orientation="portrait" xlink:type="simple"/></fig></tp:treatment-sec><tp:treatment-sec sec-type="Ecology"><title>Ecology.</title><p>Found under stones in forest, altitude 1185±10 m.</p><!--PageBreak--></tp:treatment-sec><tp:treatment-sec sec-type="Remarks"><title>Remarks.</title><p>This new species is characterized by 3 mac on posterior middle Abd. IV, ommatidia absent, labial base chaeta R subequal to M in length, X<sub>2</sub> and X<sub>3</sub> on ventral side of head absent, Abd. I–III with 6, 4, 4 mac, respectively, and clypeus with 7 mac arranged in two lines.</p><p>This species is most similar to <!--PageBreak--><italic><tp:taxon-name>Sinella yunnanica</tp:taxon-name></italic> Zhang &amp; Deharveng, 2011 in colour pattern, without ommatidia, claw, mucro, lateral process of labial palp, manubrial plaque and chaetotaxy of head and Th. II–Abd. III. However, it differ from latter in labial base chaeta R subequal to M (obviously short in the latter), X<sub>2</sub> absent (present in the latter), 3 central mac on Abd. IV (5 in the latter), ventral tube with 5+5 mac on anterior face (about 8 in the latter) and 8–9 smooth chaetae on posterior face (12 in the latter). Also, this new species is similar to <italic><tp:taxon-name>Sinella colorata</tp:taxon-name></italic> <xref ref-type="bibr" rid="B13">Zhang et al. 2010</xref> and <italic><tp:taxon-name>Sinella pauciseta</tp:taxon-name></italic> <xref ref-type="bibr" rid="B10">Qu et al. 2010</xref> in 3 mac on posterior median Abd. IV, detailed differences between them are listed in <xref ref-type="table" rid="T2">Table 2</xref>.</p><table-wrap id="T2" position="float" orientation="portrait"><label>Table 2.</label><caption><p>Differences between <italic><tp:taxon-name>Sinella triseta</tp:taxon-name></italic> sp. n. and other three similar species of <italic><tp:taxon-name>Sinella</tp:taxon-name></italic>.</p></caption><table><tbody><tr><th rowspan="1" colspan="1"><bold>Characters</bold></th><th rowspan="1" colspan="1"><bold><italic><tp:taxon-name>Sinella triseta</tp:taxon-name></italic> sp. n.</bold></th><th rowspan="1" colspan="1"><bold><italic><tp:taxon-name>Sinella yunnanica</tp:taxon-name></italic></bold></th><th rowspan="1" colspan="1"><bold><italic><tp:taxon-name>Sinella colorata</tp:taxon-name></italic></bold></th><th rowspan="1" colspan="1"><bold><italic><tp:taxon-name>Sinella pauciseta</tp:taxon-name></italic></bold></th></tr><tr><td rowspan="1" colspan="1">Colour pattern</td><td rowspan="1" colspan="1">white</td><td rowspan="1" colspan="1">white</td><td rowspan="1" colspan="1">beige-violet to pale orange</td><td rowspan="1" colspan="1">white</td></tr><tr><td rowspan="1" colspan="1">Number of ommatidia</td><td rowspan="1" colspan="1">0+0</td><td rowspan="1" colspan="1">0+0</td><td rowspan="1" colspan="1">3+3</td><td rowspan="1" colspan="1">1+1</td></tr><tr><td rowspan="1" colspan="5">Chaetae on ventral side of head</td></tr><tr><td rowspan="1" colspan="1">ratio of R/M</td><td rowspan="1" colspan="1">≈1.0</td><td rowspan="1" colspan="1">0.15–0.20</td><td rowspan="1" colspan="1">≈0.50</td><td rowspan="1" colspan="1">≈0.54</td></tr><tr><td rowspan="1" colspan="1">X</td><td rowspan="1" colspan="1">smooth mic</td><td rowspan="1" colspan="1">smooth mic</td><td rowspan="1" colspan="1">smooth mac</td><td rowspan="1" colspan="1">ciliate mac</td></tr><tr><td rowspan="1" colspan="1">X4</td><td rowspan="1" colspan="1">smooth mic</td><td rowspan="1" colspan="1">smooth mic</td><td rowspan="1" colspan="1">ciliate mac</td><td rowspan="1" colspan="1">ciliate mac</td></tr><tr><td rowspan="1" colspan="1">Inner teeth of unguis</td><td rowspan="1" colspan="1">3</td><td rowspan="1" colspan="1">3</td><td rowspan="1" colspan="1">3</td><td rowspan="1" colspan="1">2</td></tr><tr><td rowspan="1" colspan="1">Tenent hair</td><td rowspan="1" colspan="1">acuminate</td><td rowspan="1" colspan="1">clavate</td><td rowspan="1" colspan="1">acuminate</td><td rowspan="1" colspan="1">acuminate</td></tr><tr><td rowspan="1" colspan="5">Ventral tube</td></tr><tr><td rowspan="1" colspan="1">posterior smooth chaetae</td><td rowspan="1" colspan="1">8</td><td rowspan="1" colspan="1">10–12</td><td rowspan="1" colspan="1">6–10</td><td rowspan="1" colspan="1">8</td></tr><tr><td rowspan="1" colspan="1">smooth chaetae on lateral flap</td><td rowspan="1" colspan="1">7–8</td><td rowspan="1" colspan="1">7–10</td><td rowspan="1" colspan="1">5</td><td rowspan="1" colspan="1">6</td></tr><tr><td rowspan="1" colspan="5">Manubrial plaque</td></tr><tr><td rowspan="1" colspan="1">pseudopores</td><td rowspan="1" colspan="1">2</td><td rowspan="1" colspan="1">2</td><td rowspan="1" colspan="1">2</td><td rowspan="1" colspan="1"><xref ref-type="table-fn" rid="T2N1">?</xref></td></tr><tr><td rowspan="1" colspan="1">ciliate chaetae</td><td rowspan="1" colspan="1">3</td><td rowspan="1" colspan="1">3</td><td rowspan="1" colspan="1">2</td><td rowspan="1" colspan="1"><xref ref-type="table-fn" rid="T2N1">?</xref></td></tr><tr><td rowspan="1" colspan="1">Mucronal basal spine</td><td rowspan="1" colspan="1"><xref ref-type="table-fn" rid="T2N3">II</xref></td><td rowspan="1" colspan="1"><xref ref-type="table-fn" rid="T2N3">II</xref></td><td rowspan="1" colspan="1"><xref ref-type="table-fn" rid="T2N2">I</xref></td><td rowspan="1" colspan="1"><xref ref-type="table-fn" rid="T2N2">I</xref></td></tr><tr><td rowspan="1" colspan="5">Mac of Th. II</td></tr><tr><td rowspan="1" colspan="1">m2i2</td><td rowspan="1" colspan="1"><xref ref-type="table-fn" rid="T2N5">+</xref></td><td rowspan="1" colspan="1"><xref ref-type="table-fn" rid="T2N4">-</xref></td><td rowspan="1" colspan="1"><xref ref-type="table-fn" rid="T2N4">-</xref></td><td rowspan="1" colspan="1"><xref ref-type="table-fn" rid="T2N4">-</xref></td></tr><tr><td rowspan="1" colspan="1">p4i</td><td rowspan="1" colspan="1"><xref ref-type="table-fn" rid="T2N4">-</xref></td><td rowspan="1" colspan="1"><xref ref-type="table-fn" rid="T2N5">+</xref></td><td rowspan="1" colspan="1"><xref ref-type="table-fn" rid="T2N4">-</xref> (<xref ref-type="table-fn" rid="T2N5">+</xref>)</td><td rowspan="1" colspan="1"><xref ref-type="table-fn" rid="T2N4">-</xref></td></tr><tr><td rowspan="1" colspan="1">Mac a3 of Abd. I</td><td rowspan="1" colspan="1"><xref ref-type="table-fn" rid="T2N5">+</xref></td><td rowspan="1" colspan="1"><xref ref-type="table-fn" rid="T2N5">+</xref></td><td rowspan="1" colspan="1"><xref ref-type="table-fn" rid="T2N4">-</xref></td><td rowspan="1" colspan="1"><xref ref-type="table-fn" rid="T2N5">+</xref></td></tr><tr><td rowspan="1" colspan="5">Mac of Abd. II</td></tr><tr><td rowspan="1" colspan="1">a2</td><td rowspan="1" colspan="1"><xref ref-type="table-fn" rid="T2N4">-</xref></td><td rowspan="1" colspan="1"><xref ref-type="table-fn" rid="T2N4">-</xref></td><td rowspan="1" colspan="1"><xref ref-type="table-fn" rid="T2N5">+</xref></td><td rowspan="1" colspan="1"><xref ref-type="table-fn" rid="T2N4">-</xref></td></tr><tr><td rowspan="1" colspan="1">m3ep</td><td rowspan="1" colspan="1"><xref ref-type="table-fn" rid="T2N5">+</xref></td><td rowspan="1" colspan="1"><xref ref-type="table-fn" rid="T2N5">+</xref></td><td rowspan="1" colspan="1"><xref ref-type="table-fn" rid="T2N4">-</xref></td><td rowspan="1" colspan="1"><xref ref-type="table-fn" rid="T2N5">+</xref></td></tr><tr><td rowspan="1" colspan="5">Chaetae of Abd. III</td></tr><tr><td rowspan="1" colspan="1">mac am6 on lateral</td><td rowspan="1" colspan="1"><xref ref-type="table-fn" rid="T2N5">+</xref></td><td rowspan="1" colspan="1"><xref ref-type="table-fn" rid="T2N5">+</xref></td><td rowspan="1" colspan="1"><xref ref-type="table-fn" rid="T2N4">-</xref></td><td rowspan="1" colspan="1"><xref ref-type="table-fn" rid="T2N5">+</xref></td></tr><tr><td rowspan="1" colspan="1">ms</td><td rowspan="1" colspan="1"><xref ref-type="table-fn" rid="T2N4">-</xref></td><td rowspan="1" colspan="1"><xref ref-type="table-fn" rid="T2N5">+</xref></td><td rowspan="1" colspan="1"><xref ref-type="table-fn" rid="T2N5">+</xref></td><td rowspan="1" colspan="1"><xref ref-type="table-fn" rid="T2N1">?</xref></td></tr><tr><td rowspan="1" colspan="5">Mac on Abd. IV</td></tr><tr><td rowspan="1" colspan="1">A3</td><td rowspan="1" colspan="1"><xref ref-type="table-fn" rid="T2N4">-</xref></td><td rowspan="1" colspan="1"><xref ref-type="table-fn" rid="T2N5">+</xref></td><td rowspan="1" colspan="1"><xref ref-type="table-fn" rid="T2N4">-</xref></td><td rowspan="1" colspan="1"><xref ref-type="table-fn" rid="T2N4">-</xref></td></tr><tr><td rowspan="1" colspan="1">B4</td><td rowspan="1" colspan="1"><xref ref-type="table-fn" rid="T2N4">-</xref></td><td rowspan="1" colspan="1"><xref ref-type="table-fn" rid="T2N5">+</xref></td><td rowspan="1" colspan="1"><xref ref-type="table-fn" rid="T2N4">-</xref></td><td rowspan="1" colspan="1"><xref ref-type="table-fn" rid="T2N4">-</xref></td></tr><tr><td rowspan="1" colspan="1">E2p</td><td rowspan="1" colspan="1"><xref ref-type="table-fn" rid="T2N4">-</xref></td><td rowspan="1" colspan="1"><xref ref-type="table-fn" rid="T2N5">+</xref></td><td rowspan="1" colspan="1"><xref ref-type="table-fn" rid="T2N5">+</xref></td><td rowspan="1" colspan="1"><xref ref-type="table-fn" rid="T2N5">+</xref></td></tr><tr><td rowspan="1" colspan="1">D3</td><td rowspan="1" colspan="1"><xref ref-type="table-fn" rid="T2N4">-</xref></td><td rowspan="1" colspan="1"><xref ref-type="table-fn" rid="T2N4">-</xref></td><td rowspan="1" colspan="1"><xref ref-type="table-fn" rid="T2N5">+</xref></td><td rowspan="1" colspan="1"><xref ref-type="table-fn" rid="T2N5">+</xref></td></tr></tbody></table><table-wrap-foot><fn><p>Notes:</p></fn><fn id="T2N1"><p>?: unclear characters;</p></fn><fn id="T2N2"><p>I: mucronal basal spine reaching apex of subapical tooth;</p></fn><fn id="T2N3"><p>II: mucronal basal spine reaching apex of apical tooth;</p></fn><fn id="T2N4"><p>-: absent;</p></fn><fn id="T2N5"><p>+: present.</p></fn></table-wrap-foot></table-wrap><!--PageBreak--></tp:treatment-sec><ref-list><ref id="B13"><mixed-citation xmlns:xlink="http://www.w3.org/1999/xlink" xlink:type="simple"><person-group><name name-style="western"><surname>Zhang</surname><given-names>F</given-names></name><name name-style="western"><surname>Qu</surname><given-names>JQ</given-names></name><name name-style="western"><surname>Deharveng</surname><given-names>L</given-names></name></person-group> (<year>2010</year>) <article-title>Two syntopic and remarkably similar new species of <italic>Sinella</italic> and <italic>Coecobrya</italic> from South China (Collembola, Entomobryidae).</article-title><source>Zoosystema</source><volume>32</volume>(<issue>3</issue>): <fpage>469</fpage>-<lpage>477</lpage>. doi: <ext-link ext-link-type="uri" xlink:href="http://dx.doi.org/10.5252/z2010n3a8" xlink:type="simple">10.5252/z2010n3a8</ext-link></mixed-citation></ref><ref id="B10"><mixed-citation xmlns:xlink="http://www.w3.org/1999/xlink" xlink:type="simple"><person-group><name name-style="western"><surname>Qu</surname><given-names>JQ</given-names></name><name name-style="western"><surname>Zhang</surname><given-names>F</given-names></name><name name-style="western"><surname>Chen</surname><given-names>JX</given-names></name></person-group> (<year>2010</year>) <article-title>Two new species of the genus <italic>Sinella</italic> Brook, 1882 (Collembola: Entomobryidae) from East China.</article-title><source>Journal of Natural History</source><volume>44</volume>: <fpage>2535</fpage>-<lpage>2541</lpage>. doi: <ext-link ext-link-type="uri" xlink:href="http://dx.doi.org/10.1080/00222933.2010.499576" xlink:type="simple">10.1080/00222933.2010.499576</ext-link></mixed-citation></ref></ref-list></tp:taxon-treatment>
